# Supplementary material for: Impact of Peripheral Hydrogen Bond on Electronic Properties of the Primary Acceptor Chlorophyll in the Reaction Center of Photosystem I
Source: Int J Mol Sci. 2024 Apr 28;25(9):4815. doi: 10.3390/ijms25094815 (PMC11084960; doi:10.3390/ijms25094815)
Supplement: Supplementary file 1 [file ijms-25-04815-s001.zip]

Archive with 1 entries (1 files):
- ijms-2954514-supplementary.pdf
